# Supplementary material for: Identification of a Major QTL for Seed Protein Content in Cultivated Peanut (Arachis hypogaea L.) Using QTL-Seq
Source: Plants (Basel). 2024 Aug 25;13(17):2368. doi: 10.3390/plants13172368 (PMC11396936; doi:10.3390/plants13172368)
Supplement: Supplementary file 1 [file plants-13-02368-s001.zip]

Archive with 4 entries (4 files):
- SI/Tab. S1 Annotation of predicted genes in qSPCB10.1 mapping region.xlsx
- SI/Tab. S2 SNPs in putative candidate genes in the mapping genomic region on chromosome B10.xlsx
- SI/Tab. S3 InDels in putative candidate genes in the mapping genomic region on chromosome B10.xlsx
- SI/Tab. S4 Primers used in this study.xlsx
