# Supplementary material for: Identification of a Major QTL for Seed Protein Content in Cultivated Peanut (Arachis hypogaea L.) Using QTL-Seq
Source: Plants (Basel). 2024 Aug 25;13(17):2368. doi: 10.3390/plants13172368 (PMC11396936; doi:10.3390/plants13172368)
Supplement: Supplementary file 1 [file plants-13-02368-s001.zip › SI/Tab. S1 Annotation of predicted genes in qSPCB10.1 mapping region.xlsx]

## Sheet: Sheet1
Tab. S1 Annotation of predicted genes in qSPCB10.1 mapping region
Number	Gene ID	Gene Annotation
1	arahy.TQ7NYU	uncharacterized protein
2	arahy.H9K284	protein ANTI-SILENCING 1 isoform X3
3	arahy.39ZYJP	BURP domain protein RD22
4	arahy.PN8NU7	ubiquitin carboxyl-terminal hydrolase 27 isoform X2
5	arahy.04D7UL	BURP domain protein RD22
6	arahy.A6X2CD	serine/threonine-protein kinase AFC3
7	arahy.6K7WYQ	putative pentatricopeptide repeat-containing protein
8	arahy.WB1HDB	protein CUP-SHAPED COTYLEDON 3 isoform X3
9	arahy.DQG69K	golgin subfamily A member 4 isoform X1
10	arahy.Z0EWEF	basic leucine zipper 9
11	arahy.C28NU7	26S proteasome non-ATPase regulatory subunit 11 homolog
12	arahy.XFU5ID	hypothetical protein
13	arahy.PI0JM6	uncharacterized protein
14	arahy.BV5KXL	sugar transport protein 10-like
15	arahy.T2QDAL	uncharacterized protein
16	arahy.3PEH6D	uncharacterized protein
17	arahy.W023QS	uncharacterized protein
18	arahy.UVU7SC	AIG2-like protein D
19	arahy.21Q806	proteasome subunit beta type-6
20	arahy.5SY970	uncharacterized protein
21	arahy.3RFM2L	putative F-box/LRR-repeat protein 9
22	arahy.FQN6EF	putative F-box/LRR-repeat protein 9
23	arahy.BXVS1E	gamma-glutamylcyclotransferase 2-1
24	arahy.KWN2YV	uncharacterized protein
25	arahy.IWD7T4	hypothetical protein
26	arahy.4Z11P0	pollen receptor-like kinase 4
27	arahy.6BLG7S	ribonuclease H2 subunit B isoform X1
28	arahy.Q7RFLC	probable nucleoredoxin 3
29	arahy.A6C0JM	U-box domain-containing protein 52-like
30	arahy.K3W397	molybdenum cofactor sulfurase isoform X2
31	arahy.59G37Z	SCY1-like protein 2 isoform X1
32	arahy.30B54Q	peroxidase 17
33	arahy.SY3F7W	ethylene receptor
34	arahy.9TL5ZW	uncharacterized protein
35	arahy.22JQPB	3beta-hydroxysteroid-dehydrogenase/decarboxylase
36	arahy.8DY1VB	uncharacterized protein
37	arahy.P2VYVD	--
38	arahy.CHS32V	Putative ribonuclease H protein
39	arahy.DV8J5Z	uncharacterized protein
40	arahy.GG09JI	--
41	arahy.GFBT7E	oleosin-like
42	arahy.MEA9HI	protein CHUP1, chloroplastic-like
43	arahy.85WU3C	uncharacterized protein
44	arahy.XCM8XP	uncharacterized protein
45	arahy.S5WKMD	Translation initiation factor eIF-2B subunit delta
46	arahy.18T8HP	uncharacterized protein
47	arahy.HD7PLU	DEAD-box ATP-dependent RNA helicase 27 isoform X1
48	arahy.X6L8XH	putative phospholipid-transporting ATPase 9
49	arahy.3HLQ07	Putative pentatricopeptide repeat-containing protein
50	arahy.LP1IUI	hypothetical protein
51	arahy.1KQ3UY	hypothetical protein
52	arahy.43249I	hypothetical protein
53	arahy.3BC8T3	omega-hydroxypalmitate O-feruloyl transferase
54	arahy.MI3564	putative cyclin-A3-1 isoform X3
55	arahy.63XKYH	hypothetical protein
56	arahy.L4EP3N	palmitoyl-acyl carrier protein thioesterase, chloroplastic
57	arahy.533ER3	enolase 1, chloroplastic isoform X1
58	arahy.Y9A69F	plant cysteine oxidase 3 isoform X2
59	arahy.BZP5X4	serine/threonine-protein kinase 16
60	arahy.GE1X0Z	B3 domain-containing protein
61	arahy.NIIH12	hypothetical protein
62	arahy.YI4Y80	polygalacturonase-like
63	arahy.P1J7KH	uncharacterized protein
