# Supplementary material for: Identification of a Major QTL for Seed Protein Content in Cultivated Peanut (Arachis hypogaea L.) Using QTL-Seq
Source: Plants (Basel). 2024 Aug 25;13(17):2368. doi: 10.3390/plants13172368 (PMC11396936; doi:10.3390/plants13172368)
Supplement: Supplementary file 1 [file plants-13-02368-s001.zip › SI/Tab. S2 SNPs in putative candidate genes in the mapping genomic region on chromosome B10.xlsx]

## Sheet: Sheet1
Tab. S2 SNPs in putative candidate genes in the mapping genomic region on chromosome B10
Chr	Pos	Ref	Alt	Annotation-location	Annotation-gene	Annotation-effect
B10	126001674	G	T	intergenic	-	-
B10	126002059	G	T	intergenic	-	-
B10	126006805	C	T	intergenic	-	-
B10	126007227	G	A	intergenic	-	-
B10	126011929	G	T	intergenic	-	-
B10	126013112	G	A	intergenic	-	-
B10	126023461	C	T	intergenic	-	-
B10	126023475	C	G	intergenic	-	-
B10	126023866	G	A	intergenic	-	-
B10	126024291	C	T	intergenic	-	-
B10	126026544	C	T	intergenic	-	-
B10	126030096	T	C	intergenic	-	-
B10	126031972	A	G	intergenic	-	-
B10	126037451	A	G	intergenic	-	-
B10	126039131	T	C	intergenic	-	-
B10	126039192	G	A	intergenic	-	-
B10	126041951	G	A	downstream	arahy.TQ7NYU	-
B10	126042299	C	T	downstream	arahy.TQ7NYU	-
B10	126042307	A	G	downstream	arahy.TQ7NYU	-
B10	126044718	G	A	intergenic	-	-
B10	126045890	G	A	intergenic	-	-
B10	126047225	T	C	intergenic	-	-
B10	126047835	G	A	intergenic	-	-
B10	126067647	G	A	intergenic	-	-
B10	126070182	C	T	intergenic	-	-
B10	126070416	C	T	intergenic	-	-
B10	126071972	G	A	intergenic	-	-
B10	126076033	C	T	intergenic	-	-
B10	126100972	G	T	intergenic	-	-
B10	126103077	T	C	intergenic	-	-
B10	126106926	G	A	intergenic	-	-
B10	126109003	G	A	intergenic	-	-
B10	126111083	G	A	intergenic	-	-
B10	126118225	C	T	intergenic	-	-
B10	126119718	T	G	intergenic	-	-
B10	126121157	A	T	intergenic	-	-
B10	126127278	G	A	intergenic	-	-
B10	126129827	T	C	intergenic	-	-
B10	126132895	G	T	intergenic	-	-
B10	126138423	G	A	intergenic	-	-
B10	126138943	G	T	intergenic	-	-
B10	126148585	C	T	intergenic	-	-
B10	126151633	A	T	intergenic	-	-
B10	126155038	C	A	exonic	arahy.39ZYJP	synonymous
B10	126162629	G	A	intergenic	-	-
B10	126166205	C	T	intergenic	-	-
B10	126169503	C	T	intergenic	-	-
B10	126183698	G	A	intergenic	-	-
B10	126185223	C	T	intergenic	-	-
B10	126191354	T	C	intergenic	-	-
B10	126194949	A	G	intergenic	-	-
B10	126222327	C	A	intergenic	-	-
B10	126238143	G	T	intergenic	-	-
B10	126257059	G	A	intergenic	-	-
B10	126258751	G	A	intergenic	-	-
B10	126260445	C	A	intergenic	-	-
B10	126267870	C	T	intergenic	-	-
B10	126270124	C	T	intergenic	-	-
B10	126270417	C	T	intergenic	-	-
B10	126286988	G	A	intergenic	-	-
B10	126289530	G	A	intergenic	-	-
B10	126300363	G	A	intergenic	-	-
B10	126301967	G	A	intergenic	-	-
B10	126302798	C	T	intergenic	-	-
B10	126311384	C	T	intergenic	-	-
B10	126315495	G	A	intergenic	-	-
B10	126316324	C	A	intergenic	-	-
B10	126323296	G	A	intergenic	-	-
B10	126323626	G	T	intergenic	-	-
B10	126329792	C	T	intergenic	-	-
B10	126338291	G	A	intergenic	-	-
B10	126346447	G	A	intergenic	-	-
B10	126347790	C	T	intergenic	-	-
B10	126351201	C	T	intergenic	-	-
B10	126367942	T	A	intergenic	-	-
B10	126371172	A	C	intergenic	-	-
B10	126387996	C	T	intergenic	-	-
B10	126389255	G	A	intergenic	-	-
B10	126389889	C	T	intergenic	-	-
B10	126390202	T	C	intergenic	-	-
B10	126409679	G	A	intergenic	-	-
B10	126416376	G	A	intergenic	-	-
B10	126432101	C	G	intergenic	-	-
B10	126438928	G	A	intergenic	-	-
B10	126445106	A	G	intergenic	-	-
B10	126451942	T	G	intergenic	-	-
B10	126470127	G	T	intergenic	-	-
B10	126471525	C	A	intergenic	-	-
B10	126490802	C	T	intergenic	-	-
B10	126493105	G	T	intergenic	-	-
B10	126498649	C	T	intergenic	-	-
B10	126504945	G	A	intergenic	-	-
B10	126516469	C	G	intergenic	-	-
B10	126533624	C	A	intergenic	-	-
B10	126550954	T	G	intergenic	-	-
B10	126561264	C	T	intergenic	-	-
B10	126563677	G	T	intergenic	-	-
B10	126563966	G	A	intergenic	-	-
B10	126565116	C	T	intergenic	-	-
B10	126575170	G	A	intergenic	-	-
B10	126576288	T	C	intergenic	-	-
B10	126577928	T	C	intergenic	-	-
B10	126582358	T	C	intergenic	-	-
B10	126582690	C	T	intergenic	-	-
B10	126588433	A	G	intergenic	-	-
B10	126599209	G	A	intergenic	-	-
B10	126599565	G	A	intergenic	-	-
B10	126614823	G	A	intergenic	-	-
B10	126619240	C	A	intergenic	-	-
B10	126627443	C	T	intergenic	-	-
B10	126627672	C	A	intergenic	-	-
B10	126629735	C	T	intergenic	-	-
B10	126641951	A	T	upstream	arahy.BV5KXL	-
B10	126649321	C	T	intergenic	-	-
B10	126650077	G	A	intergenic	-	-
B10	126654562	T	C	intergenic	-	-
B10	126656143	G	A	intergenic	-	-
B10	126661299	A	G	intergenic	-	-
B10	126662089	G	A	intergenic	-	-
B10	126664861	C	T	intergenic	-	-
B10	126666866	G	A	intergenic	-	-
B10	126670422	C	T	downstream	arahy.T2QDAL	-
B10	126677399	C	T	intergenic	-	-
B10	126679677	T	G	intergenic	-	-
B10	126691852	G	A	intergenic	-	-
B10	126693532	G	A	intergenic	-	-
B10	126697462	T	G	intergenic	-	-
B10	126702025	C	T	intergenic	-	-
B10	126723888	G	A	intergenic	-	-
B10	126725962	G	A	intergenic	-	-
B10	126734563	G	A	intergenic	-	-
B10	126738660	T	C	intergenic	-	-
B10	126743060	A	G	intergenic	-	-
B10	126743669	G	A	intergenic	-	-
B10	126748017	G	A	downstream	arahy.21Q806	-
B10	126754908	C	A	intergenic	-	-
B10	126764932	A	G	intergenic	-	-
B10	126770050	G	A	intergenic	-	-
B10	126773685	G	A	intergenic	-	-
B10	126782035	C	T	intergenic	-	-
B10	126790863	G	A	intergenic	-	-
B10	126797674	C	T	intergenic	-	-
B10	126802551	T	G	exonic	arahy.3RFM2L	synonymous
B10	126803112	G	A	exonic	arahy.3RFM2L	synonymous
B10	126803123	T	C	exonic	arahy.3RFM2L	nonsynonymous
B10	126803136	A	T	exonic	arahy.3RFM2L	synonymous
B10	126803138	T	C	exonic	arahy.3RFM2L	nonsynonymous
B10	126803141	T	C	exonic	arahy.3RFM2L	nonsynonymous
B10	126803145	T	C	exonic	arahy.3RFM2L	nonsynonymous
B10	126803158	G	T	exonic	arahy.3RFM2L	nonsynonymous
B10	126803160	G	T	exonic	arahy.3RFM2L	synonymous
B10	126803226	G	C	exonic	arahy.3RFM2L	nonsynonymous
B10	126808034	C	T	intergenic	-	-
B10	126810055	C	T	intergenic	-	-
B10	126812680	G	A	intergenic	-	-
B10	126813001	T	G	intergenic	-	-
B10	126813928	A	G	intergenic	-	-
B10	126817299	G	A	intergenic	-	-
B10	126819913	T	G	exonic	arahy.FQN6EF	nonsynonymous
B10	126819929	T	G	exonic	arahy.FQN6EF	nonsynonymous
B10	126819943	C	T	exonic	arahy.FQN6EF	nonsynonymous
B10	126819949	A	C	exonic	arahy.FQN6EF	nonsynonymous
B10	126819952	C	T	exonic	arahy.FQN6EF	nonsynonymous
B10	126819961	G	A	exonic	arahy.FQN6EF	nonsynonymous
B10	126819965	C	T	exonic	arahy.FQN6EF	synonymous
B10	126826075	G	A	UTR5	arahy.BXVS1E	-
B10	126830503	C	T	intergenic	-	-
B10	126832894	T	G	intergenic	-	-
B10	126833075	C	A	intergenic	-	-
B10	126833683	G	A	intergenic	-	-
B10	126836540	A	G	intergenic	-	-
B10	126839929	T	A	intergenic	-	-
B10	126846176	G	A	intergenic	-	-
B10	126848190	G	A	intergenic	-	-
B10	126849888	G	A	intergenic	-	-
B10	126866195	G	A	intergenic	-	-
B10	126867328	G	A	intergenic	-	-
B10	126879592	C	T	intergenic	-	-
B10	126882103	T	C	intergenic	-	-
B10	126884655	C	G	intergenic	-	-
B10	126885348	C	A	intergenic	-	-
B10	126888284	G	A	intergenic	-	-
B10	126894507	C	A	intergenic	-	-
B10	126899156	G	A	intergenic	-	-
B10	126903108	C	T	intergenic	-	-
B10	126912204	C	T	downstream	arahy.4Z11P0	-
B10	126918369	G	T	intergenic	-	-
B10	126934355	G	A	intergenic	-	-
B10	126935209	C	T	intergenic	-	-
B10	126941026	T	C	intergenic	-	-
B10	126945586	T	C	intergenic	-	-
B10	126946771	C	T	intergenic	-	-
B10	126946790	G	A	intergenic	-	-
B10	126947026	T	C	intergenic	-	-
B10	126947951	G	A	intergenic	-	-
B10	126981812	A	C	intergenic	-	-
B10	126982758	C	A	intergenic	-	-
B10	126986760	G	A	intergenic	-	-
B10	126993519	G	A	intergenic	-	-
B10	126995718	C	A	intergenic	-	-
B10	127009132	C	T	intronic	arahy.K3W397	-
B10	127022594	C	T	intergenic	-	-
B10	127028985	C	G	intergenic	-	-
B10	127035950	T	A	intergenic	-	-
B10	127047533	T	G	intergenic	-	-
B10	127062822	C	T	intergenic	-	-
B10	127066669	C	T	intergenic	-	-
B10	127066670	C	T	intergenic	-	-
B10	127103957	G	T	intergenic	-	-
B10	127104632	T	A	intergenic	-	-
B10	127112146	G	A	intergenic	-	-
B10	127113800	C	A	intergenic	-	-
B10	127117904	G	T	intergenic	-	-
B10	127121254	A	G	intergenic	-	-
B10	127121717	G	A	intergenic	-	-
B10	127127795	C	A	intergenic	-	-
B10	127130819	T	C	intergenic	-	-
B10	127131377	G	T	intergenic	-	-
B10	127135436	C	A	intergenic	-	-
B10	127138449	G	A	intergenic	-	-
B10	127139881	G	A	intergenic	-	-
B10	127141949	C	T	intergenic	-	-
B10	127146018	T	C	intergenic	-	-
B10	127148413	C	T	intergenic	-	-
B10	127154255	G	A	intergenic	-	-
B10	127158759	G	A	intergenic	-	-
B10	127161521	G	A	intergenic	-	-
B10	127166323	G	T	intergenic	-	-
B10	127177321	C	A	intergenic	-	-
B10	127191479	G	A	exonic	arahy.59G37Z	synonymous
B10	127193249	G	T	intergenic	-	-
B10	127195959	C	A	intergenic	-	-
B10	127201144	G	A	intergenic	-	-
B10	127210104	T	G	intergenic	-	-
B10	127211822	G	A	intergenic	-	-
B10	127212084	C	T	intergenic	-	-
B10	127215285	C	T	intergenic	-	-
B10	127227689	G	A	intergenic	-	-
B10	127230565	A	G	intergenic	-	-
B10	127243442	G	A	intergenic	-	-
B10	127249497	G	T	intergenic	-	-
B10	127252405	C	T	intergenic	-	-
B10	127272746	C	A	intergenic	-	-
B10	127275014	C	A	intergenic	-	-
B10	127276877	G	A	intergenic	-	-
B10	127281720	G	T	intergenic	-	-
B10	127286473	C	T	intergenic	-	-
B10	127295467	T	C	upstream	arahy.SY3F7W	-
B10	127307706	A	T	downstream	arahy.9TL5ZW	-
B10	127312369	G	A	upstream	arahy.9TL5ZW	-
B10	127312676	A	G	upstream	arahy.9TL5ZW	-
B10	127312865	G	T	intergenic	-	-
B10	127315104	C	T	intergenic	-	-
B10	127315277	T	C	intergenic	-	-
B10	127316980	C	T	intergenic	-	-
B10	127320066	C	T	downstream	arahy.22JQPB	-
B10	127339222	C	T	intergenic	-	-
B10	127349122	C	T	intergenic	-	-
B10	127349433	C	T	intergenic	-	-
B10	127351492	C	A	intergenic	-	-
B10	127356282	G	T	intergenic	-	-
B10	127371019	C	T	intergenic	-	-
B10	127376902	T	G	intergenic	-	-
B10	127380979	G	A	intergenic	-	-
B10	127382869	G	T	intergenic	-	-
B10	127383463	G	T	intergenic	-	-
B10	127383788	C	T	intergenic	-	-
B10	127387532	C	A	intergenic	-	-
B10	127388516	C	T	intergenic	-	-
B10	127398469	C	T	intergenic	-	-
B10	127399645	T	C	intergenic	-	-
B10	127400378	G	A	intergenic	-	-
B10	127402164	T	A	intergenic	-	-
B10	127403166	C	T	intergenic	-	-
B10	127404543	G	A	intergenic	-	-
B10	127420891	C	A	intergenic	-	-
B10	127423133	G	A	intergenic	-	-
B10	127426691	C	A	intergenic	-	-
B10	127429895	C	A	intergenic	-	-
B10	127430313	G	A	intergenic	-	-
B10	127454614	C	T	intergenic	-	-
B10	127458743	C	G	intergenic	-	-
B10	127468905	G	A	intergenic	-	-
B10	127477027	G	A	intergenic	-	-
B10	127486033	G	A	intergenic	-	-
B10	127492490	C	T	intergenic	-	-
B10	127494854	C	T	intergenic	-	-
B10	127500586	T	C	intergenic	-	-
B10	127503806	C	T	intergenic	-	-
B10	127521161	G	A	intergenic	-	-
B10	127525822	A	T	intergenic	-	-
B10	127531403	A	C	intergenic	-	-
B10	127531449	C	A	intergenic	-	-
B10	127537009	G	A	exonic	arahy.P2VYVD	synonymous
B10	127543817	G	A	intergenic	-	-
B10	127546133	A	G	intergenic	-	-
B10	127549017	C	T	intergenic	-	-
B10	127551691	A	T	intergenic	-	-
B10	127555578	C	T	intergenic	-	-
B10	127558170	G	A	intergenic	-	-
B10	127561850	C	T	intergenic	-	-
B10	127562021	A	G	intergenic	-	-
B10	127562437	C	T	intergenic	-	-
B10	127562981	C	T	intergenic	-	-
B10	127571337	C	T	intergenic	-	-
B10	127572164	C	T	intergenic	-	-
B10	127572423	C	T	intergenic	-	-
B10	127580419	G	A	intergenic	-	-
B10	127580683	C	A	intergenic	-	-
B10	127581646	C	T	intergenic	-	-
B10	127584351	G	A	intergenic	-	-
B10	127585279	C	T	intergenic	-	-
B10	127587092	A	G	intergenic	-	-
B10	127587222	C	T	intergenic	-	-
B10	127587273	A	G	intergenic	-	-
B10	127589392	C	T	intergenic	-	-
B10	127595479	A	C	intergenic	-	-
B10	127595797	G	A	intergenic	-	-
B10	127600145	C	T	intergenic	-	-
B10	127610727	T	C	intergenic	-	-
B10	127617469	G	A	intergenic	-	-
B10	127620470	G	C	intergenic	-	-
B10	127627777	G	T	intergenic	-	-
B10	127640770	C	T	intergenic	-	-
B10	127655697	C	T	intergenic	-	-
B10	127662655	G	A	intergenic	-	-
B10	127669405	G	A	intergenic	-	-
B10	127676514	C	T	intergenic	-	-
B10	127683408	G	C	upstream	arahy.MEA9HI	-
B10	127693648	C	T	intergenic	-	-
B10	127701162	C	T	intergenic	-	-
B10	127705315	G	A	intergenic	-	-
B10	127729247	T	G	intergenic	-	-
B10	127729742	C	T	intergenic	-	-
B10	127779257	G	A	intergenic	-	-
B10	127780461	C	T	intergenic	-	-
B10	127785182	A	T	intergenic	-	-
B10	127813215	T	G	intergenic	-	-
B10	127815974	A	G	intergenic	-	-
B10	127817422	G	A	intergenic	-	-
B10	127821795	G	A	intergenic	-	-
B10	127823655	G	A	intergenic	-	-
B10	127831569	T	G	intergenic	-	-
B10	127843601	T	C	intergenic	-	-
B10	127843919	A	G	intergenic	-	-
B10	127853569	T	C	downstream	arahy.LP1IUI	-
B10	127860783	T	C	intergenic	-	-
B10	127890941	C	T	intergenic	-	-
B10	127898015	C	T	intergenic	-	-
B10	127905133	G	A	upstream	arahy.43249I	-
B10	127915704	C	T	intergenic	-	-
B10	127918226	C	T	intergenic	-	-
B10	127919004	G	T	intergenic	-	-
B10	127925223	C	T	intergenic	-	-
B10	127941185	C	T	intergenic	-	-
B10	127941469	C	A	intergenic	-	-
B10	127943442	C	T	intergenic	-	-
B10	127945204	G	A	intergenic	-	-
B10	127956752	C	T	intergenic	-	-
B10	127959633	G	T	intergenic	-	-
B10	127961555	G	A	intergenic	-	-
B10	127981859	C	T	intergenic	-	-
B10	127982794	G	A	intergenic	-	-
B10	128005741	C	T	intergenic	-	-
B10	128010868	G	A	intergenic	-	-
B10	128012933	C	T	intergenic	-	-
B10	128014121	A	C	intergenic	-	-
B10	128028752	C	T	upstream	arahy.BZP5X4	-
B10	128037908	A	G	intergenic	-	-
B10	128047149	G	A	intergenic	-	-
B10	128054388	G	A	intergenic	-	-
B10	128055358	C	T	intergenic	-	-
B10	128057641	G	A	intergenic	-	-
B10	128062258	A	G	intergenic	-	-
B10	128062466	C	T	intergenic	-	-
B10	128068033	C	T	intergenic	-	-
B10	128078251	G	T	upstream	arahy.NIIH12	-
B10	128081137	C	A	intergenic	-	-
B10	128103645	C	A	intergenic	-	-
B10	128105381	G	A	intergenic	-	-
B10	128106115	G	A	intergenic	-	-
B10	128118801	C	T	intergenic	-	-
B10	128120776	G	A	intergenic	-	-
B10	128122261	T	G	intergenic	-	-
B10	128123411	G	A	intergenic	-	-
B10	128148510	C	T	intergenic	-	-
B10	128149150	G	C	intergenic	-	-
B10	128150427	G	A	intergenic	-	-
B10	128153438	G	A	intergenic	-	-
B10	128159076	C	A	intergenic	-	-
B10	128162754	C	A	intergenic	-	-
B10	128165360	C	T	intergenic	-	-
B10	128166724	A	T	intergenic	-	-
B10	128177961	T	C	intergenic	-	-
B10	128179367	G	A	intergenic	-	-
B10	128180628	G	A	intergenic	-	-
B10	128181690	T	C	intergenic	-	-
B10	128194294	C	G	intergenic	-	-
B10	128201031	C	T	intergenic	-	-
B10	128218759	G	A	intergenic	-	-
B10	128223642	G	A	downstream	arahy.P1J7KH	-
B10	128229076	G	A	intergenic	-	-
B10	128233835	C	T	intergenic	-	-
B10	128234394	G	A	intergenic	-	-
B10	128237242	C	T	intergenic	-	-
B10	128239451	A	C	intergenic	-	-
B10	128240095	C	T	intergenic	-	-
B10	128240307	G	A	intergenic	-	-
B10	128240484	G	A	intergenic	-	-
B10	128240680	G	T	intergenic	-	-
“Pos” is the physical location of the SNPs, “Ref” is the SNP genotype in the reference genome, while the “Alt” is the genotype in the non-reference genome.Al” indicate the functional location of identified SNP in annotated candidate gene.
