# Supplementary material for: Identification of a Major QTL for Seed Protein Content in Cultivated Peanut (Arachis hypogaea L.) Using QTL-Seq
Source: Plants (Basel). 2024 Aug 25;13(17):2368. doi: 10.3390/plants13172368 (PMC11396936; doi:10.3390/plants13172368)
Supplement: Supplementary file 1 [file plants-13-02368-s001.zip › SI/Tab. S3 InDels in putative candidate genes in the mapping genomic region on chromosome B10.xlsx]

## Sheet: Sheet1
Tab. S3 InDels in putative candidate genes in the mapping genomic region on chromosome B10
Pos	Ref	Al	Annotation-location	Annotation-gene
126043436	GC	G	upstream	arahy.TQ7NYU
126055439	GATAT	G	intergenic	-
126123054	TG	T	intergenic	-
126129826	T	TC	intergenic	-
126130599	TACAGCAAA	T	intergenic	-
126130608	TAGAAATAATAATAATCTGTAGACATCCTGATCCACTTTTTTATCTCGTACTATGCCAGAAA	T	intergenic	-
126165252	GTGTGCTAAAGGTGTGACT	G	intergenic	-
126225816	G	GT	intergenic	-
126274983	TGGTTTTGGCCGTGACCATAGCCTTATCTATGGTCAC	T	intergenic	-
126300067	GA	G	intergenic	-
126326611	C	CAT	intergenic	-
126366066	TCCTAAAAC	T	intergenic	-
126370142	CT	C	intergenic	-
126374721	TTAGTTTTCGAAAGATCATTTATTTTTTAAAG	T	intergenic	-
126410314	A	AT	intergenic	-
126439101	CA	C	intergenic	-
126444757	A	ACTC	intergenic	-
126451936	G	GT	intergenic	-
126459555	C	CAG	UTR5	arahy.Z0EWEF
126511092	TA	T	downstream	arahy.C28NU7
126522902	C	CT	intergenic	-
126587972	AT	A	intergenic	-
126598034	AC	A	intergenic	-
126672378	CAGAT	C	UTR3	arahy.T2QDAL
126710210	GA	G	downstream	arahy.3PEH6D
126711647	GA	G	intergenic	-
126721140	T	TA	intergenic	-
126770727	CAGAGAGAGAGAG	C	intergenic	-
126800573	C	CA	intergenic	-
126803753	TAG	T	UTR5	arahy.3RFM2L
126814011	T	TAG	intergenic	-
126869589	TAC	T	intergenic	-
126869592	TTCGGTTTATAAATTTTA	T	intergenic	-
126904249	GA	G	intergenic	-
126995177	AGG	A	intergenic	-
127221077	CA	C	UTR3	arahy.30B54Q
127225727	T	TTA	upstream	arahy.30B54Q
127235163	TA	T	intergenic	-
127249416	T	TA	intergenic	-
127250516	CT	C	intergenic	-
127304384	T	TA	intergenic	-
127459874	T	TA	intergenic	-
127489668	C	CG	intergenic	-
127494540	TGGTCACGGTAAAAAAC	T	intergenic	-
127501577	GT	G	intergenic	-
127506497	G	GA	intergenic	-
127552395	GAT	G	intergenic	-
127564772	C	CCT	upstream	arahy.CHS32V
127576586	C	CA	intergenic	-
127684733	G	GA	intergenic	-
127725961	AT	A	intergenic	-
127726579	GA	G	intergenic	-
127730504	TA	T	intergenic	-
127730862	AT	A	intergenic	-
127759396	G	GT	intergenic	-
127778782	C	CA	intergenic	-
127785172	T	TA	intergenic	-
127791692	A	AT	intronic	arahy.HD7PLU
127798524	CTT	C	intergenic	-
127799013	T	TA	intergenic	-
127799990	TAA	T	intergenic	-
127819383	CT	C	intergenic	-
127874028	CT	C	intergenic	-
127882826	T	TA	intergenic	-
127903356	CT	C	intergenic	-
127911849	G	GA	intergenic	-
127936064	AT	A	intergenic	-
127978579	ATCTC	A	intronic	arahy.L4EP3N
128020990	CGCGTGCGCGTGGGTCACGCGTACGCGTCACTT	C	intergenic	-
128055476	G	GT	intergenic	-
128076534	G	GA	intronic	arahy.NIIH12
128077349	T	TA	intronic	arahy.NIIH12
128078079	GA	G	upstream	arahy.NIIH12
128143743	CA	C	intergenic	-
128166212	CA	C	intergenic	-
128169511	CTT	C	intergenic	-
128169528	C	CT	intergenic	-
128169899	CT	C	intergenic	-
128194607	T	TA	intergenic	-
128206244	G	GA	intergenic	-
128217676	GT	G	intergenic	-
128219727	TA	T	intergenic	-
128224887	A	AT	intergenic	-
128226265	A	ATT	intergenic	-
“Pos” is the physical location of the SNPs, “Ref” is the SNP genotype in the reference genome, while the “Alt” is the genotype in the non-reference genome.Al” indicate the functional location of identified SNP in annotated candidate gene.
