# Supplementary material for: Identification of a Major QTL for Seed Protein Content in Cultivated Peanut (Arachis hypogaea L.) Using QTL-Seq
Source: Plants (Basel). 2024 Aug 25;13(17):2368. doi: 10.3390/plants13172368 (PMC11396936; doi:10.3390/plants13172368)
Supplement: Supplementary file 1 [file plants-13-02368-s001.zip › SI/Tab. S4 Primers used in this study.xlsx]

## Sheet: Sheet1
Table. S4 Primers used in this study
Marker	Forward primer	Reverse primer
P1	ACTCCACCAACAACCAATGTACTA	TGTAATGCAACACACAAACAAAAT
P2	ATACATAAGAACAAGGTCCAGGCA	CAACTCCAAGAGAAGCCTCTACAC
P3	TGTGGATCCCCAATAAACTCATTCT	AAGGTGAGTATTGGAGTGCTGATT
P4	ATTACTCCAGTCAACTGATCCGAC	AGCATTCATGTCCCGAGTAAATTG
P5	TTGATTCTACACCCGTCTTCAAGT	TTGAGACAGATGGTCAGCTTAGAG
P6	TGATGCAAAGGACTAACTTCAACA	ATCGCGTCGTAATTTCTATTTGCG
P7	TTCCTCTCTAAGCACTCAAAGCAT	ATTAGAAACCGTGGTTGGCTACTA
SNPO08.1	AGATTGGATGAGCATGAACTGA	ATGGTTGCCTGTAATATATCAACAT
PCB10.1	ATTGTACAAGATGTCTCTGGTACG	ATCCGACATCTGCCTCAACCCGCA
